# Supplementary material for: Establishment of Genetic Transformation System of Non-Embryogenic Callus in Rosa rugosa
Source: Curr Issues Mol Biol. 2025 Oct 28;47(11):894. doi: 10.3390/cimb47110894 (PMC12651251; doi:10.3390/cimb47110894)
Supplement: Supplementary file 1 [file cimb-47-00894-s001.zip]

Archive with 1 entries (1 files):
- cimb-3913427-supplementary.xlsx
