# Supplementary material for: Establishment of Genetic Transformation System of Non-Embryogenic Callus in Rosa rugosa
Source: Curr Issues Mol Biol. 2025 Oct 28;47(11):894. doi: 10.3390/cimb47110894 (PMC12651251; doi:10.3390/cimb47110894)
Supplement: Supplementary file 1 [file cimb-47-00894-s001.zip › cimb-3913427-supplementary.xlsx]

## Sheet: Sheet1
Table S1 List of related primers and probe sequences used in the paper
Name	Primers
RrPSY1 CDS	F- ATGTCTGTAGCATTGGTATGGATG
	R- GGCTCGATTTATTTCGAGTGTTCTT
GFP	F- ATGGTGAGCAAGGGCGAGGAGCT
	R - CTTGTACAGCTCGTCCATGCCGTGAG
